# Supplementary material for: Comprehensive Analysis for GRF Transcription Factors in Sacred Lotus (Nelumbo nucifera)
Source: Int J Mol Sci. 2022 Jun 15;23(12):6673. doi: 10.3390/ijms23126673 (PMC9224289; doi:10.3390/ijms23126673)
Supplement: Supplementary file 1 [file ijms-23-06673-s001.zip]

Archive with 1 entries (1 files):
- ijms-1747634-supplementary.pdf
